# Supplementary material for: A real-world, cross-sectional, and longitudinal study on high-risk human papillomavirus genotype distribution in 31,942 women in Dongguan, China
Source: Front Public Health. 2024 Aug 1;12:1409030. doi: 10.3389/fpubh.2024.1409030 (PMC11325481; doi:10.3389/fpubh.2024.1409030)
Supplement: Supplementary file 1 [file Table_1.XLSX]

## Sheet: Sheet1
Supplementary Table 1. Clinical information for all eligible women (n=31,942).
Number	Age at primary screening	The first round of screening					The second round of screening					The third round of screening
		Date	Age	HPV results	TCT results	Pathology results	Date	Age	HPV results	TCT results	Pathology results	Date	Age	HPV results	TCT results	Pathology results
1	41						2022-12-22	41	HBB
2	53						2022-12-22	53	HBB
3	45						2022-12-22	45	HBB
4	46						2022-12-22	46	HBB
5	37						2022-12-21	37	HBB
6	37						2022-12-21	37	HBB
7	41						2022-12-21	41	HBB
8	35						2022-12-20	35	HBB
9	49						2022-12-20	49	HBB
10	35						2022-12-20	35	HBB
11	38						2022-12-19	38	HBB
12	45						2022-12-19	45	HBB
13	61						2022-12-19	61	HBB
14	37						2022-12-17	37	HBB
15	35	2017-04-19	35	HBB	NILM		2022-12-17	41	HPV58	NILM	Cervicitis
16	41						2022-12-17	41	HBB
17	50						2022-12-17	50	HBB
18	46						2022-12-17	46	HBB
19	39						2022-12-17	39	HBB
20	49						2022-12-17	49	HBB
21	44						2022-12-17	44	HBB
22	35						2022-12-16	35	HBB
23	43						2022-12-16	43	HBB
24	38						2022-12-16	38	HBB
25	36						2022-12-16	36	HPV59	NILM	Cervicitis
26	39						2022-12-16	39	HBB
27	35						2022-12-16	35	HBB
28	41						2022-12-16	41	HBB
29	36						2022-12-16	36	HBB
30	40						2022-12-16	40	HBB
31	36						2022-12-16	36	HBB
32	40						2022-12-16	40	HBB
33	38						2022-12-16	38	HBB
34	49						2022-12-16	49	HPV52
35	35						2020-08-21	35	HBB
36	36						2020-07-13	36	HBB
37	38						2020-08-11	38	HBB
38	44						2020-09-10	44	HBB
39	40						2020-08-09	40	HBB
40	40						2020-07-13	40	HBB
41	39						2020-07-19	39	HBB
42	40						2020-08-16	40	HBB
43	40						2020-07-13	40	HBB
44	47						2020-08-13	47	HBB
45	37						2020-07-23	37	HBB
46	38	2017-08-03	38	HBB	NILM		2020-09-22	41	HBB
47	50						2020-07-02	50	HBB
48	46						2020-08-04	46	HBB
49	48						2020-08-12	48	HBB
50	37						2020-07-18	37	HBB
51	40						2020-08-30	40	HBB
52	36						2020-07-02	36	HBB
53	35						2022-12-14	35	HBB
54	42						2022-12-14	42	HBB
55	47						2022-12-13	47	HBB
56	36						2022-12-13	36	HBB
57	36						2022-12-13	36	HBB
58	57						2022-12-13	57	HBB
59	36	2016-12-26	36	HBB	NILM		2022-12-13	42	HBB
60	36						2022-12-13	36	HPV52	NILM	LSIL
61	41						2022-12-13	41	HPV52
62	35						2022-12-13	35	HBB
63	35						2022-12-13	35	HBB
64	39						2022-12-13	39	HPV33,HPV59
65	37						2022-12-13	37	HBB
66	35						2022-12-13	35	HBB
67	37						2022-12-12	37	HBB
68	38						2022-12-12	38	HBB
69	36						2022-12-12	36	HPV18	NILM
70	36						2022-12-12	36	HPV59	NILM
71	37						2022-12-12	37	HBB
72	38						2022-12-12	38	HBB
73	37						2022-12-12	37	HBB
74	40						2022-12-12	40	HBB
75	44	2015-12-23	44	HBB	NILM		2022-12-12	51	HBB
76	43						2022-12-10	43	HBB
77	35						2022-12-10	35	HBB
78	37						2022-12-10	37	HBB
79	36						2022-12-10	36	HBB
80	41						2022-12-10	41	HBB
81	45						2022-12-10	45	HBB
82	51						2022-12-10	51	HBB
83	48						2022-12-10	48	HBB
84	46						2022-12-10	46	HBB
85	41						2022-12-10	41	HBB
86	36						2022-12-10	36	HPV51	ASC-US	LSIL
87	36						2022-12-10	36	HBB
88	45						2022-12-09	45	HBB
89	35						2022-12-09	35	HBB
90	43						2022-12-09	43	HBB
91	41						2022-12-09	41	HBB
92	46						2022-12-09	46	HBB
93	40						2022-12-09	40	HBB
94	36						2022-12-09	36	HBB
95	38						2022-12-09	38	HBB
96	48						2022-12-09	48	HBB
97	41						2022-12-09	41	HBB
98	41						2022-12-09	41	HBB
99	38						2022-12-09	38	HBB
100	42						2022-12-09	42	HBB
101	40						2022-12-09	40	HBB
102	36						2022-12-08	36	HBB
103	36						2022-12-08	36	HPV51,HPV52	NILM	Cervicitis
104	38						2022-12-08	38	HBB
105	45						2022-12-08	45	HBB
106	44						2022-12-08	44	HBB
107	54						2022-12-08	54	HBB
108	36						2022-12-08	36	HBB
109	39						2022-12-08	39	HBB
110	38						2022-12-08	38	HBB
111	35						2022-12-08	35	HBB
112	35						2022-12-08	35	HBB
113	36						2022-12-08	36	HPV52	NILM
114	41						2022-12-07	41	HBB
115	40						2020-07-04	40	HBB
116	42	2016-01-11	42	HBB	NILM		2022-12-07	49	HBB
117	41						2022-12-07	41	HBB
118	44						2022-12-07	44	HBB
119	38						2022-12-07	38	HBB
120	41						2022-12-07	41	HBB
121	35						2022-12-07	35	HBB
122	36						2022-12-07	36	HBB
123	35						2022-12-06	35	HBB
124	36						2022-12-06	36	HBB
125	39						2022-12-06	39	HBB
126	37						2022-12-06	37	HBB
127	45						2022-12-06	45	HBB
128	40						2022-12-06	40	HBB
129	46						2022-12-06	46	HBB
130	38						2022-12-06	38	HBB
131	35						2022-12-06	35	HBB
132	40						2022-12-06	40	HBB
133	46						2022-12-06	46	HBB
134	36						2022-12-05	36	HBB
135	40						2022-12-05	40	HBB
136	38						2022-12-05	38	HBB
137	38						2022-12-05	38	HBB
138	38						2022-12-05	38	HPV52	NILM	LSIL
139	35						2022-12-03	35	HBB
140	38						2022-12-03	38	HBB
141	37						2022-12-03	37	HBB
142	35						2022-12-03	35	HBB
143	44						2022-12-03	44	HBB
144	37						2022-12-03	37	HBB
145	47						2022-12-03	47	HBB
146	37						2022-12-03	37	HBB
147	37						2022-12-03	37	HBB
148	37						2022-12-03	37	HBB
149	35						2022-12-03	35	HBB
150	44						2022-12-02	44	HPV51	NILM	LSIL
151	35						2022-12-02	35	HBB
152	42						2022-12-02	42	HBB
153	35						2022-12-02	35	HBB
154	38						2022-12-02	38	HBB
155	37						2022-12-02	37	HBB
156	35						2020-07-07	35	HBB
157	35						2022-12-01	35	HBB
158	59						2022-12-01	59	HBB
159	36						2022-12-01	36	HBB
160	36						2022-12-01	36	HBB
161	36						2022-12-01	36	HBB
162	37						2022-12-01	37	HPV16	NILM	Cervicitis
163	39						2022-12-01	39	HBB
164	37						2022-12-01	37	HBB
165	35						2022-12-01	35	HPV52,HPV58	NILM	HSIL
166	39						2022-11-30	39	HBB
167	51						2022-11-30	51	HBB
168	41						2022-11-30	41	HBB
169	40						2022-11-30	40	HBB
170	36						2022-11-29	36	HBB
171	42	2017-12-08	42	HBB	NILM		2022-11-29	47	HBB
172	52						2022-11-29	52	HBB
173	61						2022-11-29	61	HBB
174	36						2022-11-29	36	HPV39	ASC-US	Cervicitis
175	63						2022-11-29	63	HBB
176	38						2022-11-29	38	HBB
177	37						2022-11-29	37	HBB
178	35						2022-11-29	35	HBB
179	40						2022-11-29	40	HBB
180	35						2022-11-29	35	HPV52	NILM	Cervicitis
181	35						2022-11-29	35	HBB
182	41	2017-12-21	41	HBB	NILM		2022-11-28	46	HBB
183	39						2022-11-28	39	HBB
184	36						2022-11-28	36	HBB
185	57						2022-11-28	57	HBB
186	42						2022-11-28	42	HBB
187	44						2022-11-28	44	HBB
188	55						2022-11-28	55	HBB
189	36						2022-11-26	36	HBB
190	46						2022-11-26	46	HBB
191	35						2022-11-26	35	HBB
192	36						2022-11-26	36	HBB
193	59						2022-11-26	59	HPV52	ASC-US	LSIL
194	40						2022-11-26	40	HBB
195	35						2022-11-26	35	HPV56	LSIL
196	41						2022-11-26	41	HBB
197	38						2022-11-26	38	HBB
198	38	2016-06-21	38	HBB	NILM		2020-08-12	42	HBB
199	36						2022-11-25	36	HBB
200	35	2017-11-15	35	HBB	NILM		2022-11-25	40	HBB
201	36						2022-11-25	36	HBB
202	35						2022-11-25	35	HBB
203	44						2022-11-25	44	HBB
204	36						2022-11-25	36	HBB
205	44						2022-11-25	44	HBB
206	48						2022-11-25	48	HBB
207	37						2022-11-25	37	HBB
208	36						2022-11-25	36	HBB
209	37						2020-09-14	37	HBB
210	40						2022-11-25	40	HBB
211	40						2022-11-25	40	HBB
212	37						2022-11-25	37	HBB
213	37						2022-11-24	37	HBB
214	47						2022-11-24	47	HBB
215	48						2022-11-24	48	HPV16	NILM	Cervicitis
216	35						2022-11-24	35	HBB
217	35						2022-11-24	35	HBB
218	36						2022-11-24	36	HPV68
219	43						2022-11-24	43	HBB
220	51						2022-11-24	51	HBB
221	39						2022-11-24	39	HBB
222	40						2022-11-24	40	HPV52	LSIL
223	38						2022-11-24	38	HBB
224	39						2022-11-24	39	HBB
225	35						2022-11-24	35	HBB
226	58						2022-11-24	58	HBB
227	35						2022-11-24	35	HBB
228	39						2022-11-23	39	HBB
229	36						2022-11-23	36	HBB
230	48						2022-11-23	48	HBB
231	43						2022-11-23	43	HBB
232	35						2022-11-23	35	HBB
233	35						2022-11-23	35	HBB
234	38						2022-11-23	38	HBB
235	46						2022-11-23	46	HBB
236	38						2022-11-23	38	HBB
237	44						2022-11-22	44	HBB
238	44						2022-11-22	44	HBB
239	44						2022-11-22	44	HBB
240	35	2015-12-19	35	HBB	NILM		2022-11-22	42	HBB
241	38	2017-02-14	38	HBB	NILM		2022-11-22	44	HBB
242	43						2022-11-22	43	HBB
243	39						2022-11-22	39	HBB
244	35						2022-11-22	35	HBB
245	36						2022-11-22	36	HBB
246	41						2022-11-22	41	HBB
247	37						2022-11-22	37	HBB
248	35						2022-11-22	35	HBB
249	51						2022-11-22	51	HBB
250	48						2022-11-22	48	HBB
251	37						2022-11-21	37	HBB
252	58						2020-08-02	58	HBB
253	38						2022-11-21	38	HBB
254	39						2022-11-21	39	HBB
255	42						2022-11-21	42	HBB
256	45						2022-11-21	45	HBB
257	40						2022-11-21	40	HBB
258	45						2022-11-21	45	HBB
259	43						2022-11-21	43	HBB
260	45						2022-11-19	45	HBB
261	36						2022-11-19	36	HBB
262	35						2022-11-19	35	HBB
263	47						2022-11-19	47	HPV52
264	49						2022-11-19	49	HPV66
265	51						2022-11-19	51	HBB
266	48						2022-11-19	48	HBB
267	40						2022-11-19	40	HBB
268	38						2022-11-19	38	HBB
269	37						2022-11-19	37	HBB
270	42						2022-11-19	42	HBB
271	45						2022-11-19	45	HBB
272	54						2022-11-19	54	HBB
273	39						2022-11-19	39	HBB
274	48						2022-11-19	48	HBB
275	35						2022-11-19	35	HBB
276	36						2022-11-19	36	HBB
277	40						2022-11-19	40	HBB
278	41						2022-11-19	41	HBB
279	36						2022-11-19	36	HBB
280	39						2022-11-19	39	HBB
281	43						2022-11-19	43	HBB
282	38						2022-11-19	38	HBB
283	35						2022-11-19	35	HBB
284	35						2022-11-18	35	HBB
285	35						2022-11-18	35	HBB
286	35						2022-11-18	35	HBB
287	39						2022-11-18	39	HBB
288	39						2022-11-18	39	HBB
289	37						2022-11-18	37	HBB
290	35						2022-11-18	35	HBB
291	52						2022-11-18	52	HBB
292	40						2022-11-18	40	HBB
293	36						2022-11-18	36	HBB
294	35						2022-11-18	35	HBB
295	36						2022-11-18	36	HBB
296	40						2022-11-18	40	HBB
297	41						2022-11-18	41	HBB
298	35						2022-11-17	35	HBB
299	36						2022-11-17	36	HPV59	NILM	Cervicitis
300	38						2022-11-17	38	HBB
301	35						2022-11-17	35	HBB
302	35						2022-11-17	35	HBB
303	38						2022-11-17	38	HBB
304	38						2022-11-17	38	HBB
305	38						2022-11-17	38	HBB
306	35						2022-11-16	35	HBB
307	38						2022-11-16	38	HBB
308	36						2022-11-16	36	HPV18	LSIL	Cervicitis
309	38						2022-11-16	38	HBB
310	36						2022-11-15	36	HBB
311	41						2022-11-15	41	HBB
312	37						2022-11-15	37	HBB
313	36	2015-12-04	36	HBB	ASC-US	Cervicitis	2022-11-15	43	HBB
314	48						2022-11-15	48	HBB
315	50						2022-11-15	50	HBB
316	47						2022-11-15	47	HBB
317	50						2022-11-15	50	HPV58	NILM	LSIL
318	45						2022-11-15	45	HBB
319	47						2022-11-15	47	HBB
320	35						2022-11-15	35	HBB
321	35						2020-07-16	35	HBB
322	47						2022-11-15	47	HBB			2023-11-20	48	HBB	NILM
323	36						2022-11-15	36	HBB
324	44						2020-07-05	44	HBB
325	40						2022-11-15	40	HBB
326	40	2016-10-11	40	HBB	NILM		2022-11-15	46	HBB
327	36						2022-11-14	36	HBB
328	35						2022-11-14	35	HBB
329	38						2022-11-14	38	HBB
330	41						2022-11-14	41	HBB
331	43						2022-11-14	43	HBB
332	43						2022-11-14	43	HBB
333	44						2022-11-14	44	HBB
334	36						2022-11-12	36	HBB
335	39						2022-11-12	39	HPV66	NILM
336	35						2022-11-12	35	HBB
337	48						2020-09-12	48	HBB
338	39						2022-11-12	39	HBB
339	36						2022-11-12	36	HPV52	NILM	Cervicitis
340	50						2022-11-12	50	HBB
341	36						2022-11-12	36	HPV33,HPV51,HPV66	NILM	LSIL
342	42						2022-11-12	42	HBB
343	39						2022-11-12	39	HBB
344	40						2022-11-12	40	HBB
345	38						2022-11-10	38	HBB
346	35						2022-11-10	35	HBB
347	47						2022-11-10	47	HBB
348	43						2022-11-10	43	HBB
349	43						2022-11-10	43	HBB
350	35						2022-11-09	35	HBB
351	35						2022-11-09	35	HBB
352	39						2022-11-09	39	HBB
353	36						2022-11-09	36	HBB
354	35						2022-11-09	35	HPV33
355	39						2022-11-09	39	HBB
356	50						2022-11-08	50	HBB
357	42						2022-11-08	42	HBB
358	48						2022-11-08	48	HBB
359	51						2022-11-08	51	HPV52	NILM	LSIL
360	45						2022-11-08	45	HBB
361	35						2022-11-08	35	HPV52,HPV68	NILM	Cervicitis
362	47						2022-11-08	47	HPV39	NILM	Cervicitis
363	42						2022-11-08	42	HBB
364	44						2022-11-08	44	HBB
365	38						2022-11-08	38	HBB
366	38						2022-11-08	38	HBB
367	46						2022-11-08	46	HBB
368	48						2022-11-08	48	HBB
369	45						2022-11-08	45	HBB
370	39						2022-11-08	39	HBB
371	37						2022-11-07	37	HBB
372	35						2022-11-07	35	HBB
373	43						2022-11-07	43	HBB
374	45						2022-11-07	45	HBB
375	37						2022-11-07	37	HBB
376	47						2022-11-07	47	HBB
377	43						2022-11-07	43	HBB
378	44						2022-11-07	44	HBB
379	39						2022-11-07	39	HBB
380	36						2022-11-05	36	HBB
381	40						2022-11-05	40	HBB
382	35						2022-11-05	35	HBB
383	38						2022-11-05	38	HBB
384	41						2022-11-05	41	HBB
385	36						2020-06-23	36	HBB
386	35						2022-11-05	35	HBB
387	36						2022-11-05	36	HBB
388	36						2022-11-05	36	HBB
389	36						2022-11-05	36	HBB
390	38						2022-11-05	38	HBB
391	41						2022-11-05	41	HBB
392	40						2022-11-05	40	HPV51
393	35						2022-11-05	35	HBB
394	53	2017-12-29	53	HBB	NILM		2022-11-05	58	HBB
395	36						2022-11-05	36	HBB
396	46						2022-11-04	46	HBB
397	38						2022-11-04	38	HBB
398	38						2022-11-04	38	HBB
399	48						2022-11-04	48	HBB
400	36						2022-11-04	36	HBB			2023-12-11	37	HBB	NILM
401	49						2022-11-04	49	HBB
402	37						2022-11-04	37	HBB
403	43						2022-11-04	43	HBB
404	58						2022-11-04	58	HBB
405	38						2022-11-04	38	HBB
406	40						2022-11-04	40	HBB
407	38						2022-11-04	38	HBB
408	35						2022-11-03	35	HBB
409	37						2022-11-03	37	HBB
410	36						2022-11-03	36	HPV52	NILM	HSIL
411	41						2022-11-03	41	HBB
412	40						2022-11-03	40	HBB
413	41						2022-11-03	41	HBB
414	42	2017-05-31	42	HBB	NILM		2022-11-03	47	HPV6
415	48						2022-11-03	48	HBB
416	36						2022-11-03	36	HBB
417	42						2022-11-03	42	HBB
418	41						2022-11-02	41	HBB
419	41						2022-11-02	41	HBB
420	39						2022-11-02	39	HBB
421	38	2017-12-22	38	HBB	NILM		2022-11-02	43	HBB
422	41						2022-11-02	41	HBB
423	44						2022-11-02	44	HBB
424	35						2022-11-02	35	HBB
425	35						2022-11-02	35	HBB
426	40						2022-11-02	40	HBB
427	35						2022-11-02	35	HBB
428	35						2022-11-02	35	HBB
429	48						2022-11-01	48	HBB
430	46						2022-11-01	46	HBB
431	47						2022-11-01	47	HBB
432	48						2022-11-01	48	HBB
433	43						2022-11-01	43	HBB
434	42						2022-11-01	42	HBB
435	35						2022-11-01	35	HBB
436	36	2015-12-31	36	HBB	NILM		2022-11-01	42	HBB
437	41						2022-11-01	41	HPV16	NILM	Cervicitis
438	37						2022-11-01	37	HBB
439	43						2022-11-01	43	HBB
440	51						2022-11-01	51	HBB
441	35						2022-10-31	35	HBB
442	58						2022-10-31	58	HBB
443	37						2020-09-05	37	HBB
444	43						2022-10-31	43	HBB
445	38						2022-10-31	38	HBB
446	37						2020-07-05	37	HBB
447	42						2022-10-30	42	HBB
448	37						2022-10-30	37	HBB
449	47						2022-10-30	47	HBB
450	38						2022-10-30	38	HBB
451	35						2022-10-30	35	HBB
452	35						2022-10-29	35	HBB
453	35						2022-10-29	35	HBB
454	35						2022-10-29	35	HBB
455	35						2022-10-29	35	HBB
456	35						2022-10-29	35	HBB			2023-11-27	36	HBB
457	35						2022-10-29	35	HBB
458	39						2022-10-29	39	HBB
459	44						2022-10-29	44	HBB
460	40						2022-10-29	40	HBB
461	36						2022-10-29	36	HBB
462	38						2022-10-29	38	HBB
463	38						2022-10-29	38	HBB
464	55						2022-10-29	55	HBB
465	38						2022-10-29	38	HBB
466	35						2022-10-29	35	HPV58	NILM	Cervicitis
467	51						2022-10-29	51	HBB
468	35						2022-10-29	35	HBB
469	35						2022-10-29	35	HBB
470	35						2022-10-29	35	HBB
471	35	2017-05-18	35	HBB	NILM		2022-10-29	41	HBB
472	42						2022-10-29	42	HPV58	NILM
473	46						2022-10-29	46	HBB
474	44	2015-12-16	44	HBB	NILM		2022-10-29	51	HBB
475	44						2022-10-29	44	HBB
476	46						2022-10-29	46	HBB
477	35						2022-10-29	35	HBB
478	45						2022-10-29	45	HBB
479	35						2022-10-29	35	HBB
480	35						2022-10-29	35	HBB
481	35						2022-10-29	35	HBB
482	35						2022-10-29	35	HBB
483	44						2022-10-29	44	HBB
484	36						2022-10-29	36	HBB
485	35						2022-10-29	35	HBB
486	36						2022-10-28	36	HBB
487	45						2022-10-28	45	HBB
488	36						2022-10-28	36	HBB
489	35						2022-10-28	35	HBB
490	40						2022-10-28	40	HBB
491	38						2022-10-28	38	HBB			2023-09-25	39	HBB	NILM
492	48						2022-10-28	48	HBB
493	37						2022-10-28	37	HBB
494	37						2022-10-28	37	HPV51	NILM	LSIL
495	60						2022-10-28	60	HBB
496	36						2022-10-28	36	HBB
497	41						2022-10-28	41	HBB
498	35						2022-10-28	35	HBB
499	35						2022-10-28	35	HBB
500	40						2022-10-28	40	HBB
501	38						2022-10-28	38	HBB
502	43						2022-10-28	43	HBB
503	39						2022-10-28	39	HBB
504	36						2022-10-28	36	HPV6	NILM	LSIL
505	59						2022-10-28	59	HBB
506	37						2022-10-27	37	HBB
507	48						2020-07-08	48	HBB
508	42						2022-10-27	42	HBB
509	35						2022-10-27	35	HBB
510	35						2022-10-27	35	HBB
511	47						2022-10-27	47	HPV68	NILM
512	37						2022-10-27	37	HBB
513	35						2022-10-26	35	HBB
514	40						2022-10-26	40	HBB
515	42						2022-10-26	42	HBB
516	52	2016-11-21	52	HBB	NILM		2022-10-26	58	HBB
517	38						2022-10-26	38	HBB
518	36						2022-10-26	36	HBB
519	42						2022-10-26	42	HBB
520	35						2022-10-26	35	HBB
521	50						2022-10-26	50	HBB
522	38						2020-08-04	38	HBB
523	37						2022-10-25	37	HBB
524	35						2022-10-25	35	HBB
525	47						2022-10-25	47	HBB
526	35						2022-10-25	35	HBB
527	37						2022-10-25	37	HBB
528	36						2020-07-06	36	HBB
529	43						2022-10-25	43	HBB
530	44						2022-10-25	44	HBB
531	42						2020-07-04	42	HBB
532	60						2022-10-25	60	HBB
533	58						2022-10-25	58	HPV52
534	56						2022-10-25	56	HBB
535	36						2022-10-25	36	HBB
536	40						2022-10-25	40	HBB
537	44						2022-10-25	44	HBB
538	36						2022-10-25	36	HBB
539	35						2022-10-25	35	HBB
540	38						2022-10-25	38	HBB
541	49						2022-10-25	49	HBB
542	42						2022-10-25	42	HBB
543	35						2022-10-25	35	HBB
544	41						2020-07-03	41	HBB
545	37						2022-10-25	37	HBB
546	39						2022-10-24	39	HBB
547	35						2022-10-24	35	HBB
548	47						2022-10-24	47	HBB
549	40						2022-10-24	40	HBB
550	36						2022-10-24	36	HBB
551	37						2022-10-24	37	HBB
552	35						2022-10-24	35	HBB			2023-11-26	36	HBB
553	53	2016-05-20	53	HPV52	NILM		2022-10-24	60	HBB
554	50						2022-10-24	50	HBB
555	40						2022-10-22	40	HPV16
556	35						2022-10-22	35	HBB
557	35						2022-10-22	35	HBB
558	38						2022-10-22	38	HBB
559	36						2022-10-22	36	HBB
560	36						2022-10-22	36	HPV68	NILM
561	47						2022-10-22	47	HBB
562	45						2022-10-22	45	HBB
563	38						2022-10-22	38	HBB
564	35						2022-10-22	35	HBB
565	48						2022-10-22	48	HBB
566	52						2022-10-22	52	HBB
567	46						2022-10-22	46	HBB
568	41						2022-10-22	41	HBB
569	36						2022-10-22	36	HBB
570	57						2022-10-22	57	HBB
571	41						2020-06-30	41	HBB
572	49						2022-10-22	49	HBB
573	38						2022-10-21	38	HPV58
574	37						2022-10-21	37	HBB
575	39						2022-10-21	39	HBB
576	44						2022-10-21	44	HBB
577	39						2022-10-21	39	HBB
578	46						2022-10-21	46	HBB
579	35						2022-10-21	35	HBB
580	36						2022-10-21	36	HBB
581	37						2022-10-21	37	HPV52	NILM	Cervicitis
582	42						2022-10-21	42	HBB
583	50						2022-10-20	50	HBB
584	39						2022-10-20	39	HBB
585	45						2022-10-20	45	HBB
586	37						2022-10-20	37	HBB			2023-10-16	38	HBB	NILM
587	41						2022-10-20	41	HBB
588	35						2022-10-20	35	HBB
589	36						2022-10-20	36	HBB
590	47						2022-10-20	47	HBB
591	37						2022-10-20	37	HBB
592	38						2022-10-20	38	HBB
593	36						2022-10-20	36	HBB
594	36						2022-10-20	36	HBB
595	36						2022-10-20	36	HBB
596	38						2022-10-20	38	HBB
597	36						2022-10-19	36	HBB
598	58						2022-10-19	58	HBB
599	38						2020-08-06	38	HBB
600	37						2022-10-19	37	HBB
601	40						2022-10-19	40	HBB
602	36						2022-10-19	36	HBB
603	40						2022-10-19	40	HBB
604	35						2022-10-19	35	HBB
605	39						2022-10-19	39	HBB
606	41						2022-10-18	41	HBB
607	42						2022-10-18	42	HBB
608	41						2022-10-18	41	HPV59	NILM
609	43						2022-10-18	43	HBB
610	35						2022-10-18	35	HBB
611	36						2022-10-18	36	HBB
612	35						2022-10-18	35	HBB
613	35						2022-10-18	35	HBB
614	42						2022-10-18	42	HBB
615	49						2022-10-18	49	HPV68
616	54						2022-10-18	54	HBB
617	38						2022-10-18	38	HBB
618	42						2020-08-18	42	HBB
619	44	2016-05-02	44	HBB	NILM		2022-10-18	50	HBB
620	38						2022-10-18	38	HBB
621	46						2022-10-18	46	HBB
622	45						2022-10-18	45	HBB
623	35						2022-10-18	35	HBB
624	38						2022-10-18	38	HBB
625	38						2022-10-18	38	HBB
626	41						2022-10-18	41	HBB
627	35						2022-10-18	35	HBB
628	49						2022-10-17	49	HBB
629	47						2022-10-17	47	HBB
630	40						2022-10-17	40	HBB
631	44	2016-06-20	44	HPV51	NILM	Cervicitis	2022-10-17	51	HBB
632	36						2022-10-17	36	HBB
633	45						2022-10-17	45	HBB
634	41						2022-10-17	41	HBB
635	46						2022-10-17	46	HBB
636	43						2022-10-15	43	HPV68,HPV51
637	35						2022-10-15	35	HBB
638	39						2022-10-15	39	HBB
639	38						2022-10-15	38	HBB
640	52						2022-10-15	52	HBB
641	41						2022-10-15	41	HBB
642	42						2022-10-15	42	HBB
643	41						2022-10-15	41	HBB
644	36						2022-10-15	36	HBB
645	37						2022-10-15	37	HPV58,HPV52	NILM
646	57						2022-10-15	57	HBB
647	40						2022-10-15	40	HPV66	NILM	LSIL
648	43						2022-10-15	43	HBB
649	35						2022-10-15	35	HBB
650	44						2022-10-15	44	HBB
651	35						2022-10-15	35	HBB
652	35						2022-10-15	35	HBB
653	41						2022-10-15	41	HBB
654	35						2022-10-15	35	HBB
655	49						2022-10-15	49	HBB
656	53						2022-10-15	53	HPV31
657	52						2022-10-14	52	HPV68	NILM	LSIL
658	35						2022-10-14	35	HPV16	HSIL	HSIL
659	44						2022-10-14	44	HBB
660	39						2022-10-14	39	HBB
661	37						2022-10-14	37	HBB
662	36						2022-10-14	36	HBB
663	36						2022-10-14	36	HBB
664	37						2022-10-14	37	HBB
665	44	2015-12-29	44	HBB	NILM		2022-10-14	50	HBB
666	37	2017-08-14	37	HBB	NILM		2022-10-14	42	HBB
667	38						2022-10-14	38	HBB
668	41						2022-10-14	41	HBB
669	45						2022-10-14	45	HBB
670	39						2022-10-14	39	HBB
671	36						2022-10-14	36	HBB
672	40						2022-10-14	40	HBB
673	64						2022-10-14	64	HBB
674	39						2022-10-14	39	HBB
675	41	2015-12-14	41	HBB	NILM		2022-10-13	47	HBB
676	37						2022-10-13	37	HBB
677	43						2022-10-13	43	HBB
678	42						2022-10-13	42	HBB
679	42						2022-10-13	42	HPV52	NILM
680	47						2022-10-13	47	HBB
681	38						2022-10-13	38	HBB
682	49						2022-10-13	49	HBB
683	43						2022-10-13	43	HBB
684	37						2022-10-13	37	HBB
685	35						2022-10-13	35	HBB
686	35						2022-10-13	35	HBB
687	49						2022-10-13	49	HBB
688	36	2016-04-02	36	HBB	NILM		2022-10-12	43	HBB
689	41						2022-10-12	41	HBB
690	52						2022-10-12	52	HBB
691	38						2022-10-12	38	HBB
692	35						2022-10-12	35	HBB
693	37						2022-10-11	37	HBB
694	37						2022-10-11	37	HBB
695	44						2022-10-11	44	HBB
696	41						2022-10-11	41	HBB
697	36						2022-10-11	36	HPV68	NILM	LSIL
698	35						2022-10-11	35	HBB
699	60						2022-10-11	60	HBB
700	48						2022-10-11	48	HBB
701	55						2022-10-11	55	HBB
702	36						2022-10-11	36	HBB
703	40						2022-10-11	40	HBB
704	43						2022-10-11	43	HBB
705	35						2022-10-11	35	HBB
706	59						2022-10-11	59	HBB
707	35						2022-10-11	35	HBB
708	43						2022-10-11	43	HPV52	NILM	Cervicitis
709	38						2022-10-11	38	HBB
710	35						2022-10-11	35	HPV16	NILM	HSIL
711	36	2015-12-27	36	HBB	NILM		2022-10-11	43	HBB
712	38						2022-10-11	38	HBB
713	42						2022-10-10	42	HBB
714	42						2022-10-10	42	HBB
715	41						2022-10-10	41	HBB
716	44						2020-07-17	44	HBB
717	36						2022-10-10	36	HPV58	HSIL	HSIL
718	42						2022-10-10	42	HBB
719	35						2022-10-10	35	HBB
720	36						2022-10-10	36	HPV51	NILM	LSIL
721	38						2022-10-10	38	HBB
722	37						2022-10-09	37	HBB
723	44						2022-10-09	44	HBB
724	36						2022-10-09	36	HBB
725	47						2022-10-09	47	HBB
726	42						2022-10-09	42	HBB
727	39						2022-10-09	39	HBB
728	40						2022-10-09	40	HBB
729	37						2022-10-09	37	HBB
730	45						2022-10-08	45	HBB
731	35						2022-10-08	35	HPV68	NILM	LSIL
732	39						2022-10-08	39	HBB
733	35						2022-10-08	35	HBB
734	42						2022-10-08	42	HPV51	NILM	Cervicitis
735	38						2022-10-08	38	HBB
736	42						2022-10-08	42	HPV39	NILM	Cervicitis
737	37						2022-10-08	37	HBB
738	36						2022-10-08	36	HBB
739	39						2022-09-30	39	HPV68	ASC-US	LSIL
740	35						2022-09-30	35	HBB
741	40						2022-09-30	40	HBB
742	47						2022-09-30	47	HBB
743	42						2022-09-30	42	HBB
744	37						2022-09-30	37	HBB
745	37						2022-09-30	37	HBB
746	41						2022-09-30	41	HBB
747	35						2022-09-30	35	HBB
748	37						2022-09-30	37	HBB
749	35						2022-09-30	35	HBB
750	41						2022-09-30	41	HBB
751	40						2022-09-30	40	HBB
752	35						2022-09-30	35	HBB
753	35	2016-06-14	35	HBB	NILM		2022-09-30	42	HBB
754	36						2022-09-30	36	HBB
755	49						2022-09-30	49	HBB
756	49						2022-09-30	49	HBB
757	38						2022-09-29	38	HBB
758	40						2022-09-29	40	HBB
759	41						2022-09-29	41	HBB
760	35						2022-09-29	35	HBB
761	35						2022-09-29	35	HBB
762	40						2022-09-29	40	HBB
763	36						2022-09-29	36	HBB
764	36						2022-09-29	36	HBB
765	45						2022-09-29	45	HBB
766	40						2022-09-29	40	HBB
767	38						2022-09-29	38	HBB
768	46						2022-09-29	46	HBB
769	46						2022-09-29	46	HBB
770	58						2022-09-29	58	HBB
771	52						2022-09-29	52	HBB
772	35						2022-09-29	35	HBB
773	36						2022-09-28	36	HBB
774	48						2022-09-28	48	HBB
775	46						2022-09-28	46	HBB
776	36						2022-09-28	36	HBB
777	35						2022-09-28	35	HBB
778	35						2022-09-28	35	HBB
779	40	2016-04-16	40	HBB	NILM		2022-09-27	46	HBB
780	35						2022-09-27	35	HBB
781	35	2016-03-25	35	HBB	NILM		2022-09-27	41	HBB
782	36						2022-09-27	36	HBB
783	52						2022-09-27	52	HBB
784	39	2016-01-18	39	HBB	NILM		2022-09-27	46	HBB
785	36						2022-09-27	36	HPV58
786	42						2022-09-27	42	HBB
787	37						2022-09-27	37	HBB
788	39						2022-09-27	39	HBB
789	40						2022-09-27	40	HBB
790	39						2022-09-27	39	HBB
791	36						2022-09-27	36	HPV58	ASC-H	LSIL
792	37						2022-09-27	37	HBB
793	35						2022-09-27	35	HBB
794	38						2022-09-27	38	HBB
795	35						2022-09-27	35	HBB
796	38						2022-09-27	38	HBB
797	40						2022-09-26	40	HBB
798	35	2016-03-26	35	HBB	NILM		2022-09-26	42	HBB
799	47						2022-09-26	47	HBB
800	42						2022-09-26	42	HBB
801	39						2022-09-26	39	HBB
802	37						2022-09-26	37	HBB
803	39						2022-09-26	39	HPV66	LSIL	LSIL
804	35						2022-09-26	35	HBB
805	44						2022-09-26	44	HBB
806	36						2022-09-26	36	HBB
807	39						2022-09-26	39	HPV45	NILM	LSIL
808	46						2022-09-26	46	HBB
809	42						2022-09-24	42	HPV52
810	36						2022-09-24	36	HPV16	NILM	Cervicitis
811	36						2022-09-24	36	HBB
812	49						2022-09-24	49	HBB
813	35						2022-09-24	35	HBB
814	41						2022-09-24	41	HBB
815	35						2022-09-24	35	HBB
816	42						2022-09-24	42	HBB
817	35						2022-09-24	35	HPV52	NILM	Cervicitis
818	41						2022-09-24	41	HBB
819	43						2022-09-24	43	HBB
820	35						2022-09-24	35	HBB
821	44						2022-09-24	44	HBB
822	43	2016-08-21	43	HBB	NILM		2022-09-24	49	HBB
823	37						2022-09-24	37	HBB
824	39						2022-09-24	39	HBB
825	46						2022-09-24	46	HBB
826	43						2022-09-24	43	HBB
827	48						2022-09-23	48	HBB
828	44						2022-09-23	44	HBB
829	50						2022-09-23	50	HBB
830	39						2022-09-23	39	HBB
831	37						2022-09-23	37	HPV58,HPV52
832	40						2022-09-23	40	HBB
833	35						2022-09-23	35	HBB
834	38						2022-09-23	38	HBB
835	41						2022-09-23	41	HBB
836	42						2020-08-18	42	HBB
837	38						2022-09-23	38	HBB
838	54						2022-09-23	54	HBB
839	42						2022-09-23	42	HBB
840	55						2022-09-23	55	HBB
841	36						2020-08-07	36	HBB
842	36						2022-09-23	36	HBB
843	37						2022-09-23	37	HBB
844	42						2022-09-23	42	HBB
845	36						2022-09-23	36	HBB
846	37						2022-09-23	37	HBB
847	45						2022-09-23	45	HBB
848	38						2022-09-22	38	HBB
849	43						2022-09-22	43	HBB
850	36						2022-09-22	36	HPV45	NILM
851	38						2022-09-22	38	HBB
852	36						2022-09-22	36	HBB
853	48						2022-09-22	48	HBB
854	36						2022-09-22	36	HBB
855	49						2022-09-22	49	HBB
856	44						2022-09-22	44	HBB
857	48						2022-09-22	48	HBB
858	38						2022-09-22	38	HBB
859	46						2022-09-22	46	HBB
860	54						2022-09-22	54	HBB
861	35						2022-09-22	35	HBB
862	35						2022-09-22	35	HPV52	LSIL	LSIL
863	49						2022-09-22	49	HBB
864	35						2022-09-22	35	HBB
865	36						2022-09-22	36	HBB
866	41						2022-09-22	41	HBB
867	42						2022-09-22	42	HBB
868	45						2022-09-22	45	HBB
869	36						2022-09-22	36	HBB
870	35						2022-09-22	35	HBB
871	35						2022-09-22	35	HBB
872	52						2022-09-22	52	HBB
873	41						2022-09-21	41	HBB
874	41						2022-09-21	41	HBB
875	38						2022-09-21	38	HBB
876	37						2022-09-21	37	HBB
877	36						2022-09-21	36	HBB
878	39						2022-09-21	39	HBB
879	35						2022-09-21	35	HBB
880	39						2022-09-21	39	HBB
881	39						2022-09-21	39	HBB
882	35						2022-09-20	35	HBB
883	39						2022-09-20	39	HBB
884	52						2022-09-20	52	HBB
885	35						2022-09-20	35	HBB
886	38						2022-09-20	38	HPV58	NILM
887	35						2022-09-20	35	HBB
888	36						2022-09-20	36	HBB
889	36	2017-06-12	36	HBB	NILM		2022-09-20	42	HBB
890	42						2022-09-20	42	HBB
891	41						2022-09-20	41	HBB
892	36						2022-09-20	36	HBB
893	35						2022-09-20	35	HBB
894	49						2022-09-20	49	HBB
895	59						2022-09-20	59	HBB
896	38						2022-09-20	38	HBB
897	44						2022-09-20	44	HBB
898	45						2022-09-20	45	HBB
899	35						2022-09-20	35	HBB
900	59						2022-09-20	59	HPV52	NILM	Cervicitis
901	39						2022-09-20	39	HBB			2023-09-08	40	HBB	NILM
902	44						2022-09-20	44	HPV56,HPV39	NILM	LSIL
903	45						2022-09-20	45	HBB
904	39						2022-09-20	39	HBB
905	41						2022-09-20	41	HBB
906	41						2022-09-20	41	HBB
907	38						2022-09-20	38	HBB
908	51						2022-09-19	51	HBB
909	39						2022-09-19	39	HBB
910	36						2022-09-19	36	HBB
911	40						2022-09-19	40	HBB
912	36						2022-09-19	36	HBB
913	39						2022-09-19	39	HBB
914	44						2022-09-19	44	HBB
915	35						2022-09-19	35	HBB
916	35						2022-09-19	35	HBB
917	35						2022-09-19	35	HBB
918	39						2022-09-19	39	HPV18	NILM	Cervicitis
919	36						2022-09-19	36	HBB
920	39						2022-09-19	39	HBB
921	40						2022-09-19	40	HBB
922	38						2022-09-19	38	HBB
923	39						2022-09-14	39	HBB
924	38						2022-09-14	38	HPV35	HSIL	HSIL
925	36						2022-09-14	36	HBB
926	37						2022-09-14	37	HBB
927	39						2020-07-09	39	HBB
928	35						2022-09-14	35	HPV31	NILM	Cervicitis
929	35						2022-09-14	35	HBB
930	35						2022-09-14	35	HBB
931	39						2022-09-14	39	HBB
932	37						2022-09-14	37	HBB
933	42						2020-07-15	42	HBB
934	36						2022-09-14	36	HBB
935	36						2022-09-14	36	HBB
936	35						2022-09-13	35	HBB
937	37						2022-09-13	37	HBB
938	36						2022-09-13	36	HBB
939	42						2022-09-13	42	HBB
940	40						2022-09-13	40	HBB
941	41						2022-09-13	41	HBB
942	36						2022-09-13	36	HBB
943	50						2022-09-13	50	HBB
944	44						2022-09-13	44	HBB
945	39						2022-09-13	39	HPV52	NILM
946	42						2022-09-13	42	HBB
947	35						2022-09-13	35	HBB
948	35						2022-09-13	35	HBB
949	35						2022-09-13	35	HBB
950	38						2022-09-13	38	HBB
951	40						2022-09-13	40	HBB
952	38						2022-09-13	38	HBB
953	39						2022-09-13	39	HBB
954	36						2022-09-12	36	HBB
955	39						2022-09-12	39	HBB
956	35						2022-09-12	35	HBB
957	36						2022-09-12	36	HBB
958	36						2022-09-12	36	HBB
959	52						2022-09-12	52	HBB
960	47						2022-09-12	47	HBB
961	60						2022-09-12	60	HBB
962	43						2022-09-12	43	HBB
963	36						2022-09-12	36	HBB
964	35						2022-09-12	35	HBB
965	36						2022-09-10	36	HBB
966	35						2022-09-10	35	HBB
967	37						2022-09-10	37	HBB
968	35						2022-09-10	35	HBB
969	35						2022-09-10	35	HBB
970	38						2022-09-10	38	HBB
971	39						2022-09-10	39	HBB
972	36						2022-09-10	36	HBB
973	36						2022-09-10	36	HBB
974	40						2022-09-10	40	HBB
975	41						2022-09-10	41	HBB
976	38						2022-09-10	38	HBB
977	36						2022-09-10	36	HPV39	NILM	HSIL
978	49						2022-09-09	49	HPV16	LSIL	LSIL
979	36						2022-09-09	36	HBB
980	43						2022-09-09	43	HBB
981	37						2022-09-09	37	HBB
982	35						2022-09-09	35	HBB
983	35						2022-09-09	35	HBB
984	54						2022-09-09	54	HPV51,HPV52	NILM	Cervicitis	2023-06-06	55	HBB	NILM
985	58						2022-09-09	58	HBB
986	36						2022-09-09	36	HBB
987	43						2022-09-09	43	HBB
988	41						2022-09-09	41	HBB
989	36						2022-09-09	36	HBB
990	38						2022-09-09	38	HBB
991	40						2022-09-09	40	HPV52	NILM	Cervicitis
992	36						2022-09-09	36	HBB
993	42						2022-09-09	42	HBB
994	37						2022-09-09	37	HBB
995	42						2022-09-09	42	HBB
996	47						2022-09-09	47	HBB
997	37	2016-03-22	37	HBB	NILM		2022-09-09	43	HBB
998	36						2022-09-09	36	HBB
999	40						2022-09-08	40	HBB
1000	52						2022-09-08	52	HBB
1001	38						2022-09-08	38	HBB
1002	37						2022-09-08	37	HBB
1003	48						2022-09-08	48	HBB
1004	39						2022-09-08	39	HBB
1005	36						2022-09-08	36	HBB
1006	42						2022-09-07	42	HBB
1007	40						2022-09-07	40	HBB
1008	38						2022-09-07	38	HBB
1009	35						2022-09-07	35	HBB
1010	36						2022-09-07	36	HBB
1011	35						2022-09-07	35	HBB
1012	35						2022-09-07	35	HBB
1013	41						2022-09-07	41	HPV68	NILM
1014	40						2022-09-07	40	HBB
1015	35						2022-09-07	35	HBB
1016	41						2022-09-07	41	HBB
1017	40						2022-09-06	40	HBB
1018	41						2022-09-06	41	HBB
1019	43						2022-09-06	43	HBB
1020	59						2022-09-06	59	HBB
1021	39						2022-09-06	39	HBB
1022	43						2022-09-06	43	HBB
1023	42						2022-09-06	42	HBB
1024	36						2020-07-02	36	HBB
1025	35						2022-09-06	35	HBB
1026	38						2022-09-06	38	HBB
1027	35						2022-09-06	35	HBB
1028	57						2022-09-06	57	HPV39
1029	40						2022-09-06	40	HPV51,HPV52	NILM
1030	35						2022-09-06	35	HBB
1031	37						2022-09-06	37	HBB
1032	39						2022-09-06	39	HBB
1033	37						2022-09-05	37	HBB
1034	39						2022-09-05	39	HBB
1035	43						2022-09-05	43	HBB
1036	41						2022-09-05	41	HBB
1037	42						2022-09-05	42	HBB
1038	36						2022-09-05	36	HBB
1039	36						2022-09-05	36	HBB
1040	35						2022-09-05	35	HBB
1041	48						2022-09-05	48	HBB
1042	38						2022-09-05	38	HBB
1043	40						2022-09-03	40	HBB
1044	42						2022-09-03	42	HBB
1045	41						2022-09-03	41	HBB
1046	38						2022-09-03	38	HBB
1047	39						2022-09-03	39	HBB
1048	49	2016-03-14	49	HBB	NILM		2022-09-03	55	HBB
1049	37						2022-09-03	37	HBB
1050	42						2022-09-03	42	HBB
1051	42						2022-09-03	42	HBB
1052	53						2022-09-03	53	HBB
1053	36						2022-09-03	36	HBB
1054	50						2022-09-03	50	HBB
1055	40						2022-09-03	40	HBB
1056	35						2022-09-03	35	HPV39	ASC-US	LSIL
1057	39						2022-09-03	39	HBB
1058	40						2022-09-03	40	HBB
1059	54						2022-09-03	54	HBB
1060	35						2022-09-03	35	HBB
1061	38						2022-09-03	38	HBB
1062	35						2022-09-03	35	HBB
1063	38						2022-09-03	38	HBB
1064	38						2022-09-03	38	HBB
1065	39						2022-09-03	39	HBB
1066	39						2022-09-03	39	HBB
1067	35						2022-09-03	35	HBB
1068	37						2022-09-03	37	HPV52	NILM	HSIL
1069	39						2022-09-03	39	HPV68	NILM	LSIL
1070	35						2022-09-03	35	HBB
1071	48						2022-09-03	48	HBB
1072	53						2022-09-03	53	HBB
1073	50						2022-09-02	50	HBB
1074	39						2022-09-02	39	HBB
1075	38						2022-09-02	38	HBB
1076	35						2022-09-02	35	HPV39	NILM
1077	35						2022-09-02	35	HBB
1078	46						2022-09-02	46	HBB
1079	54						2022-09-02	54	HBB
1080	35						2022-09-02	35	HBB
1081	51						2022-09-02	51	HBB
1082	39						2022-09-02	39	HBB
1083	37	2015-12-11	37	HBB	NILM		2022-09-01	44	HBB
1084	40						2020-07-17	40	HBB
1085	46						2022-09-01	46	HBB
1086	44						2022-09-01	44	HPV52	NILM	Cervicitis
1087	56						2022-09-01	56	HBB
1088	35						2022-09-01	35	HBB
1089	50						2022-09-01	50	HBB
1090	35						2022-09-01	35	HPV51	NILM	LSIL
1091	35						2022-09-01	35	HBB
1092	42						2022-09-01	42	HBB
1093	46						2022-09-01	46	HBB
1094	48						2022-09-01	48	HBB
1095	40						2020-07-01	40	HBB
1096	35						2022-08-31	35	HBB
1097	36	2016-10-07	36	HBB	NILM		2022-08-31	42	HBB
1098	39						2022-08-31	39	HPV33	NILM
1099	37						2022-08-31	37	HBB
1100	36						2022-08-31	36	HBB
1101	41						2022-08-31	41	HBB
1102	58						2022-08-31	58	HBB
1103	35						2022-08-31	35	HBB
1104	59						2022-08-31	59	HBB
1105	45						2022-08-31	45	HBB
1106	45						2022-08-31	45	HBB
1107	38						2022-08-31	38	HBB
1108	40						2022-08-30	40	HBB
1109	42						2022-08-30	42	HBB
1110	35						2022-08-30	35	HBB
1111	45						2020-07-02	45	HBB
1112	43						2022-08-30	43	HBB
1113	61						2022-08-30	61	HPV56	NILM	Cervicitis
1114	38	2016-06-29	38	HBB	NILM		2022-08-30	44	HBB
1115	46						2022-08-30	46	HBB
1116	36						2022-08-30	36	HBB
1117	37						2022-08-30	37	HBB
1118	35						2022-08-30	35	HBB
1119	57						2020-07-16	57	HBB
1120	35						2022-08-30	35	HBB
1121	50						2022-08-29	50	HBB
1122	39						2022-08-29	39	HBB
1123	37						2022-08-29	37	HBB
1124	39						2022-08-29	39	HBB
1125	54						2022-08-29	54	HBB
1126	39						2022-08-27	39	HBB
1127	44						2022-08-27	44	HBB
1128	38						2022-08-27	38	HBB
1129	42						2022-08-27	42	HBB
1130	39	2017-06-14	39	HBB	NILM		2020-08-07	42	HBB
1131	35						2022-08-27	35	HBB
1132	37						2022-08-27	37	HBB
1133	39						2022-08-27	39	HBB
1134	37						2020-08-09	37	HBB
1135	42						2022-08-27	42	HPV33	HSIL	HSIL
1136	35						2022-08-27	35	HBB
1137	47						2022-08-27	47	HBB
1138	49						2022-08-27	49	HBB
1139	35						2022-08-27	35	HBB
1140	39						2022-08-27	39	HBB
1141	41						2022-08-27	41	HBB
1142	40						2022-08-27	40	HBB
1143	60						2022-08-27	60	HBB
1144	35						2022-08-27	35	HBB
1145	35						2022-08-27	35	HBB
1146	59						2022-08-27	59	HBB
1147	40						2022-08-27	40	HBB
1148	41						2022-08-27	41	HBB
1149	50	2016-01-19	50	HBB	NILM		2022-08-27	56	HBB
1150	39						2022-08-27	39	HBB
1151	35						2022-08-27	35	HBB
1152	46						2022-08-27	46	HBB
1153	38						2022-08-27	38	HBB
1154	40						2022-08-27	40	HBB
1155	45						2022-08-27	45	HBB
1156	36						2022-08-27	36	HBB
1157	41						2022-08-27	41	HBB
1158	60						2022-08-27	60	HPV18,HPV58,HPV68	NILM
1159	44						2022-08-27	44	HPV52	NILM	Cervicitis
1160	37						2022-08-26	37	HBB
1161	42						2022-08-26	42	HBB
1162	36						2022-08-26	36	HBB
1163	40						2022-08-26	40	HBB
1164	35						2022-08-26	35	HBB
1165	38						2022-08-26	38	HBB
1166	39						2022-08-26	39	HBB
1167	37						2022-08-26	37	HBB
1168	35						2022-08-26	35	HBB
1169	41						2022-08-26	41	HBB
1170	59						2022-08-26	59	HBB
1171	49						2022-08-25	49	HBB
1172	46						2022-08-25	46	HPV51	HSIL	HSIL
1173	38						2022-08-25	38	HBB
1174	41						2022-08-25	41	HBB
1175	40						2022-08-25	40	HBB
1176	37						2022-08-25	37	HBB
1177	36						2022-08-25	36	HBB
1178	43						2022-08-25	43	HBB
1179	38						2022-08-24	38	HBB
1180	61						2022-08-24	61	HPV59	NILM	Cervicitis
1181	35						2022-08-24	35	HPV16	NILM	Cervicitis
1182	42	2015-12-01	42	HBB	NILM		2022-08-24	48	HBB
1183	38						2022-08-24	38	HBB
1184	40						2022-08-24	40	HBB
1185	48						2022-08-24	48	HBB
1186	49						2022-08-24	49	HBB
1187	42						2022-08-24	42	HBB
1188	43						2022-08-24	43	HBB
1189	36						2022-08-23	36	HPV35	NILM	LSIL
1190	36						2022-08-23	36	HBB
1191	35						2022-08-23	35	HBB
1192	50						2022-08-23	50	HPV52	ASC-US	Cervicitis
1193	42						2022-08-23	42	HBB
1194	44						2022-08-22	44	HBB
1195	40						2022-08-22	40	HBB
1196	42						2022-08-22	42	HBB
1197	37						2022-08-22	37	HBB
1198	36						2022-08-22	36	HBB			2023-07-09	36	HBB	ASC-US
1199	35						2022-08-22	35	HBB
1200	36						2022-08-22	36	HBB
1201	35						2022-08-22	35	HBB
1202	38	2017-03-23	38	HBB	NILM		2022-08-22	43	HBB
1203	51						2022-08-22	51	HBB
1204	41						2022-08-20	41	HBB
1205	45						2022-08-20	45	HBB
1206	38						2022-08-20	38	HBB
1207	38						2022-08-20	38	HBB
1208	35						2022-08-20	35	HBB
1209	39						2022-08-20	39	HBB
1210	38						2022-08-20	38	HBB
1211	43						2022-08-20	43	HBB
1212	49						2022-08-20	49	HBB
1213	37						2022-08-20	37	HBB
1214	41						2022-08-20	41	HBB
1215	36						2022-08-20	36	HBB
1216	37						2022-08-20	37	HBB
1217	36						2022-08-20	36	HBB
1218	52						2022-08-20	52	HBB
1219	36						2022-08-20	36	HBB
1220	39						2022-08-20	39	HPV52,HPV58	NILM
1221	49						2022-08-20	49	HBB
1222	38						2022-08-20	38	HBB
1223	36						2022-08-20	36	HBB
1224	35						2022-08-20	35	HBB
1225	37						2022-08-20	37	HBB
1226	44						2022-08-20	44	HBB
1227	42						2022-08-20	42	HBB
1228	36						2022-08-20	36	HBB
1229	41						2022-08-20	41	HBB
1230	35						2022-08-20	35	HBB
1231	35						2022-08-19	35	HBB
1232	38						2022-08-19	38	HBB
1233	35						2022-08-19	35	HBB
1234	47						2022-08-19	47	HBB
1235	46						2022-08-19	46	HPV52	NILM
1236	45						2022-08-19	45	HBB
1237	37						2022-08-19	37	HBB
1238	35						2022-08-19	35	HBB
1239	39						2022-08-19	39	HBB
1240	39						2022-08-19	39	HBB
1241	36						2022-08-19	36	HBB
1242	41						2022-08-19	41	HBB
1243	36						2022-08-19	36	HBB
1244	43						2022-08-18	43	HBB
1245	35						2022-08-18	35	HBB
1246	36						2022-08-18	36	HBB
1247	48						2022-08-18	48	HBB
1248	48						2022-08-18	48	HBB
1249	37						2022-08-18	37	HBB
1250	41						2022-08-18	41	HBB
1251	37						2022-08-18	37	HBB
1252	35						2022-08-17	35	HBB
1253	41	2015-12-20	41	HBB	NILM		2022-08-17	48	HBB
1254	47						2022-08-17	47	HBB
1255	50						2022-08-17	50	HBB
1256	44						2022-08-17	44	HBB
1257	41						2022-08-17	41	HBB
1258	47						2022-08-17	47	HBB
1259	35						2022-08-17	35	HBB
1260	36						2022-08-16	36	HBB
1261	40						2022-08-16	40	HBB
1262	39						2022-08-16	39	HBB
1263	44						2022-08-16	44	HBB
1264	35						2022-08-16	35	HBB
1265	38						2022-08-16	38	HPV52	HSIL	HSIL
1266	41						2022-08-16	41	HBB
1267	41						2022-08-16	41	HBB
1268	37						2022-08-16	37	HPV52	NILM	Cervicitis
1269	39						2022-08-16	39	HBB
1270	39						2022-08-16	39	HBB
1271	36						2022-08-16	36	HBB
1272	37						2022-08-16	37	HPV16	NILM
1273	36						2022-08-16	36	HBB
1274	46						2022-08-16	46	HBB
1275	42						2022-08-16	42	HBB
1276	35						2022-08-16	35	HBB
1277	36	2016-05-02	36	HBB	NILM		2022-08-16	43	HBB
1278	40						2022-08-15	40	HPV18		LSIL
1279	40						2020-07-05	40	HBB
1280	38						2022-08-15	38	HBB
1281	38						2022-08-15	38	HBB
1282	35						2022-08-15	35	HBB
1283	46						2022-08-15	46	HBB
1284	35						2022-08-15	35	HBB
1285	49						2022-08-15	49	HBB
1286	35						2022-08-15	35	HPV52	NILM
1287	40						2020-08-03	40	HBB
1288	36						2022-08-13	36	HBB
1289	57						2022-08-13	57	HBB
1290	60						2022-08-13	60	HBB
1291	50						2022-08-13	50	HBB
1292	39						2022-08-13	39	HBB
1293	46						2022-08-13	46	HBB
1294	44						2022-08-13	44	HBB
1295	36						2022-08-13	36	HBB
1296	41						2022-08-13	41	HBB
1297	35						2022-08-13	35	HBB
1298	35						2022-08-13	35	HBB
1299	35						2022-08-13	35	HBB
1300	36						2022-08-13	36	HBB
1301	35						2022-08-13	35	HBB
1302	35						2022-08-13	35	HBB
1303	40						2022-08-13	40	HBB
1304	39						2022-08-13	39	HBB
1305	37						2022-08-13	37	HBB
1306	42						2022-08-13	42	HBB
1307	36						2022-08-13	36	HPV68	NILM
1308	36						2022-08-13	36	HBB
1309	44						2022-08-13	44	HBB
1310	36						2022-08-13	36	HBB
1311	36						2022-08-13	36	HBB
1312	37						2022-08-13	37	HBB
1313	35						2022-08-13	35	HBB
1314	35						2022-08-13	35	HBB
1315	42						2022-08-13	42	HBB
1316	43						2022-08-13	43	HBB
1317	35						2022-08-13	35	HBB
1318	40						2022-08-13	40	HBB
1319	41						2022-08-13	41	HBB
1320	37						2022-08-13	37	HBB
1321	37						2022-08-13	37	HBB
1322	42						2020-08-01	42	HBB
1323	36						2022-08-12	36	HBB
1324	43						2022-08-12	43	HBB
1325	47						2022-08-12	47	HPV59	NILM	LSIL
1326	42						2022-08-12	42	HBB
1327	36						2022-08-12	36	HBB
1328	39						2022-08-11	39	HBB
1329	38						2022-08-11	38	HBB
1330	43	2017-12-02	43	HBB	NILM		2022-08-11	47	HBB
1331	36						2022-08-11	36	HBB
1332	38						2022-08-11	38	HBB
1333	36						2022-08-11	36	HBB
1334	39						2022-08-10	39	HBB
1335	50						2022-08-10	50	HBB
1336	37						2022-08-10	37	HBB
1337	49						2022-08-10	49	HPV51,HPV58	NILM	Cervicitis
1338	35						2022-08-10	35	HBB
1339	41						2022-08-10	41	HBB
1340	39						2022-08-10	39	HBB
1341	52						2022-08-10	52	HBB
1342	48						2022-08-10	48	HBB
1343	48						2022-08-10	48	HBB
1344	40						2022-08-10	40	HBB
1345	52						2022-08-10	52	HBB
1346	44						2022-08-10	44	HBB
1347	47						2022-08-10	47	HBB
1348	40						2022-08-09	40	HBB
1349	36						2022-08-09	36	HBB
1350	38						2022-08-09	38	HPV51
1351	35						2022-08-09	35	HBB
1352	40						2022-08-09	40	HBB
1353	35						2022-08-09	35	HBB
1354	36						2022-08-09	36	HBB
1355	40						2022-08-09	40	HPV51	NILM
1356	35						2022-08-09	35	HBB
1357	44						2022-08-09	44	HBB
1358	38						2022-08-09	38	HBB
1359	35						2022-08-09	35	HBB
1360	35						2022-08-09	35	HBB
1361	38	2017-12-18	38	HBB	NILM		2022-08-09	43	HBB
1362	49						2022-08-08	49	HBB
1363	39						2022-08-08	39	HBB
1364	55						2022-08-08	55	HBB
1365	38	2016-04-17	38	HBB	ASC-US		2022-08-08	44	HBB
1366	35						2022-08-08	35	HBB
1367	43						2022-08-08	43	HBB
1368	39						2022-08-08	39	HBB
1369	43						2022-08-08	43	HBB
1370	35						2022-08-08	35	HBB
1371	39						2022-08-08	39	HBB
1372	37						2022-08-08	37	HPV58	NILM	Cervicitis
1373	38						2022-08-08	38	HBB
1374	36						2022-08-06	36	HBB
1375	48						2022-08-06	48	HPV52	NILM
1376	35						2022-08-06	35	HBB
1377	35						2022-08-06	35	HBB
1378	36						2022-08-05	36	HBB
1379	38						2022-08-05	38	HBB
1380	35						2022-08-05	35	HBB
1381	35						2022-08-05	35	HBB
1382	36						2022-08-05	36	HBB
1383	42						2022-08-05	42	HBB
1384	36						2022-08-05	36	HBB
1385	51						2022-08-05	51	HBB
1386	37						2022-08-05	37	HBB
1387	36						2022-08-05	36	HBB
1388	36						2022-08-05	36	HBB
1389	36						2022-08-05	36	HBB
1390	39						2022-08-05	39	HBB
1391	44						2022-08-05	44	HBB
1392	43						2022-08-05	43	HBB
1393	48						2022-08-04	48	HBB			2023-07-17	49	HPV51	NILM
1394	35						2022-08-04	35	HBB			2023-07-26	36	HBB	NILM
1395	36						2022-08-04	36	HBB
1396	48						2022-08-04	48	HBB
1397	54						2022-08-04	54	HBB
1398	35						2022-08-04	35	HBB
1399	50						2022-08-04	50	HBB
1400	35						2022-08-04	35	HBB
1401	45						2022-08-03	45	HBB
1402	35						2022-08-03	35	HBB
1403	51						2022-08-03	51	HBB
1404	37						2022-08-03	37	HBB
1405	41						2022-08-03	41	HBB
1406	44						2022-08-03	44	HBB
1407	36						2022-08-03	36	HBB
1408	36						2022-08-02	36	HBB
1409	35						2022-08-02	35	HBB
1410	38						2022-08-02	38	HBB
1411	39						2022-08-02	39	HBB			2023-07-29	40	HBB
1412	48						2022-08-02	48	HBB
1413	36						2022-08-02	36	HBB
1414	38						2022-08-02	38	HBB
1415	41						2020-08-01	41	HBB
1416	43						2022-08-02	43	HBB
1417	42						2022-08-02	42	HBB
1418	35						2022-08-01	35	HBB			2023-07-16	36	HBB	NILM
1419	36						2022-08-01	36	HBB
1420	40						2022-08-01	40	HBB
1421	50						2020-07-25	50	HBB
1422	42						2022-08-01	42	HPV52	NILM
1423	43						2022-08-01	43	HBB
1424	47						2022-08-01	47	HBB
1425	40						2020-07-28	40	HBB
1426	49						2022-08-01	49	HBB
1427	36						2020-07-28	36	HBB
1428	38						2022-07-30	38	HBB
1429	36						2022-07-30	36	HPV58	NILM	Cervicitis
1430	44						2022-07-30	44	HBB
1431	35						2022-07-30	35	HBB
1432	39						2022-07-30	39	HBB
1433	41						2022-07-30	41	HBB
1434	35						2022-07-30	35	HBB
1435	48						2022-07-30	48	HBB
1436	37						2022-07-30	37	HBB
1437	37						2022-07-30	37	HBB
1438	36						2022-07-30	36	HBB
1439	36						2022-07-30	36	HBB
1440	36						2022-07-30	36	HBB
1441	45						2022-07-30	45	HBB
1442	40						2022-07-30	40	HBB
1443	40						2022-07-30	40	HBB
1444	36						2022-07-30	36	HBB
1445	35						2022-07-30	35	HBB
1446	36						2022-07-30	36	HBB
1447	41						2022-07-30	41	HBB
1448	40						2022-07-30	40	HBB
1449	35						2022-07-30	35	HBB
1450	35						2022-07-30	35	HBB
1451	44						2022-07-30	44	HBB
1452	35						2022-07-30	35	HBB
1453	35	2017-09-23	35	HBB	NILM		2022-07-29	39	HBB
1454	36						2022-07-29	36	HBB
1455	35	2015-12-21	35	HBB	NILM		2020-09-08	39	HBB
1456	46						2022-07-29	46	HBB
1457	40						2022-07-29	40	HBB
1458	35						2022-07-29	35	HBB
1459	53						2022-07-29	53	HBB
1460	44						2022-07-28	44	HBB
1461	35						2022-07-28	35	HBB
1462	50						2022-07-28	50	HBB
1463	36						2022-07-28	36	HBB
1464	41						2022-07-28	41	HBB
1465	37						2022-07-28	37	HBB
1466	38						2022-07-28	38	HBB
1467	35						2022-07-28	35	HBB
1468	43						2022-07-28	43	HBB
1469	38						2022-07-28	38	HBB
1470	36	2016-03-01	36	HBB	NILM		2022-07-28	42	HBB
1471	37						2022-07-28	37	HBB
1472	35						2022-07-28	35	HBB
1473	52						2022-07-28	52	HBB
1474	42						2022-07-28	42	HBB
1475	35						2022-07-28	35	HBB
1476	37						2022-07-27	37	HBB
1477	47						2022-07-27	47	HBB
1478	39						2022-07-27	39	HBB
1479	36						2022-07-27	36	HBB
1480	42						2020-07-16	42	HBB
1481	38						2022-07-27	38	HPV51	NILM	Cervicitis
1482	40						2022-07-27	40	HBB
1483	51						2022-07-27	51	HBB
1484	35						2022-07-27	35	HBB
1485	35						2022-07-27	35	HBB
1486	35						2022-07-27	35	HBB
1487	52						2022-07-27	52	HBB
1488	42						2022-07-27	42	HBB
1489	38						2022-07-27	38	HPV56	NILM
1490	35						2022-07-27	35	HBB
1491	55						2022-07-27	55	HBB
1492	46						2022-07-26	46	HBB
1493	40						2022-07-26	40	HBB			2023-02-27	41	HBB
1494	42						2022-07-26	42	HBB
1495	50						2022-07-26	50	HBB
1496	42						2020-07-12	42	HBB
1497	38						2022-07-26	38	HBB
1498	43	2016-08-23	43	HBB	NILM		2022-07-26	49	HBB
1499	46						2022-07-26	46	HBB
1500	38						2022-07-25	38	HBB
1501	42						2022-07-25	42	HBB
1502	39						2022-07-25	39	HBB
1503	48						2022-07-25	48	HBB
1504	41						2022-07-25	41	HBB
1505	36						2020-07-17	36	HBB
1506	43						2022-07-25	43	HBB
1507	36	2016-08-02	36	HBB	NILM		2022-07-25	42	HBB
1508	41						2022-07-25	41	HBB
1509	40	2016-08-15	40	HBB	NILM		2022-07-25	46	HBB
1510	35						2022-07-25	35	HPV52	ASC-US	Cervicitis	2023-08-13	36	HPV52,HPV68	LSIL
1511	43						2022-07-25	43	HBB
1512	43						2022-07-25	43	HBB
1513	35						2022-07-25	35	HBB
1514	49						2022-07-25	49	HBB
1515	42						2020-07-15	42	HBB
1516	47						2022-07-25	47	HBB
1517	35						2022-07-25	35	HBB
1518	36						2022-07-23	36	HBB
1519	36						2022-07-22	36	HBB
1520	42						2022-07-22	42	HBB
1521	35	2017-02-09	35	HBB	NILM		2022-07-22	40	HBB
1522	39						2022-07-22	39	HBB
1523	52						2022-07-22	52	HBB
1524	51						2022-07-22	51	HBB
1525	35						2022-07-22	35	HBB
1526	36						2022-07-22	36	HBB
1527	47						2022-07-22	47	HBB			2023-09-22	48	HBB	NILM
1528	39						2022-07-21	39	HBB
1529	54	2017-12-27	54	HBB	NILM		2022-07-21	59	HBB
1530	35						2022-07-21	35	HBB
1531	37						2022-07-21	37	HBB
1532	57						2022-07-21	57	HBB
1533	36						2022-07-21	36	HBB
1534	37						2022-07-21	37	HBB
1535	47						2022-07-20	47	HBB
1536	44						2022-07-20	44	HBB
1537	36						2022-07-20	36	HBB
1538	36						2022-07-20	36	HBB
1539	35						2022-07-20	35	HBB
1540	40						2022-07-20	40	HBB
1541	40						2022-07-20	40	HBB
1542	35						2022-07-20	35	HBB
1543	40						2022-07-20	40	HBB
1544	35						2022-07-19	35	HBB
1545	43						2022-07-19	43	HBB
1546	39						2022-07-19	39	HPV16	NILM
1547	35						2022-07-19	35	HBB
1548	37						2022-07-19	37	HBB
1549	39						2022-07-19	39	HBB
1550	37						2022-07-19	37	HBB
1551	47						2022-07-19	47	HPV52	NILM
1552	41						2022-07-19	41	HBB
1553	37	2016-06-22	37	HBB	NILM		2022-07-19	43	HBB
1554	37						2022-07-18	37	HBB
1555	35						2022-07-18	35	HPV16	NILM	LSIL
1556	40						2022-07-18	40	HPV51	ASC-US	LSIL	2023-07-07	41	HBB	ASC-US
1557	35						2022-07-18	35	HBB
1558	59						2022-07-18	59	HBB
1559	35						2022-07-18	35	HBB
1560	35						2022-07-18	35	HPV11	NILM	Cervicitis	2023-03-15	36	HBB	NILM	Cervicitis
1561	36						2022-07-18	36	HBB
1562	38	2017-09-23	38	HBB	NILM		2022-07-18	43	HBB
1563	39						2022-07-18	39	HBB
1564	41						2022-07-18	41	HBB
1565	40						2022-07-18	40	HBB
1566	39						2022-07-17	39	HBB
1567	35						2022-07-16	35	HBB
1568	50						2022-07-16	50	HBB
1569	35						2022-07-16	35	HBB
1570	35						2022-07-16	35	HBB
1571	35						2022-07-16	35	HBB
1572	48						2022-07-16	48	HBB
1573	35						2022-07-16	35	HBB
1574	39						2022-07-16	39	HBB
1575	41						2022-07-16	41	HBB
1576	35						2022-07-16	35	HBB
1577	35						2022-07-16	35	HBB
1578	43						2022-07-16	43	HBB
1579	37						2022-07-16	37	HBB
1580	41						2022-07-16	41	HBB
1581	45						2022-07-16	45	HBB
1582	43						2022-07-16	43	HBB
1583	39						2022-07-16	39	HBB
1584	44						2022-07-16	44	HBB
1585	41						2022-07-16	41	HBB
1586	59						2022-07-16	59	HBB
1587	37						2022-07-16	37	HBB
1588	36						2022-07-15	36	HBB
1589	35						2022-07-15	35	HBB
1590	37						2022-07-15	37	HBB
1591	39						2022-07-15	39	HBB
1592	35						2022-07-15	35	HBB
1593	59						2022-07-15	59	HBB
1594	41						2022-07-15	41	HPV59	ASC-US	LSIL
1595	39						2022-07-15	39	HBB
1596	35						2022-07-15	35	HBB
1597	35						2022-07-15	35	HBB
1598	37	2016-08-30	37	HBB	NILM		2022-07-15	43	HBB
1599	38						2022-07-15	38	HBB
1600	40						2022-07-14	40	HBB
1601	36						2022-07-14	36	HBB
1602	36						2022-07-14	36	HBB
1603	37						2022-07-14	37	HBB
1604	48						2022-07-14	48	HPV52
1605	40						2022-07-14	40	HBB
1606	35						2020-07-19	35	HBB
1607	43						2022-07-13	43	HBB
1608	53						2022-07-13	53	HBB
1609	44						2022-07-13	44	HBB
1610	37	2016-11-21	37	HPV68	NILM	Cervicitis	2022-07-13	42	HPV68	ASC-US	Cervicitis
1611	38						2022-07-13	38	HPV52	NILM
1612	35						2022-07-13	35	HBB
1613	36						2022-07-13	36	HBB
1614	35						2022-07-13	35	HBB
1615	48						2022-07-13	48	HBB
1616	50						2022-07-13	50	HBB
1617	39						2022-07-12	39	HBB
1618	39						2022-07-12	39	HBB
1619	37						2022-07-12	37	HPV16	NILM	HSIL
1620	36						2022-07-12	36	HBB
1621	37						2022-07-12	37	HPV52	NILM	LSIL
1622	37						2022-07-12	37	HBB
1623	35						2022-07-12	35	HBB
1624	46						2022-07-11	46	HBB
1625	48						2022-07-11	48	HBB
1626	35						2022-07-11	35	HBB
1627	44	2017-04-27	44	HBB	NILM		2022-07-11	49	HBB
1628	39						2022-07-11	39	HPV68	NILM
1629	36						2022-07-11	36	HPV51	NILM	Cervicitis
1630	46						2022-07-11	46	HBB
1631	38	2017-12-24	38	HBB	NILM		2022-07-11	43	HBB
1632	46						2022-07-11	46	HBB
1633	35						2022-07-09	35	HPV56	ASC-US	LSIL	2023-05-20	36	HBB	NILM
1634	46						2022-07-09	46	HBB
1635	49						2022-07-09	49	HPV52	ASC-H
1636	49						2022-07-09	49	HBB
1637	38						2022-07-09	38	HBB
1638	38						2022-07-09	38	HBB
1639	37						2022-07-09	37	HBB
1640	37						2022-07-09	37	HPV52	NILM	LSIL
1641	35						2022-07-09	35	HBB
1642	37						2022-07-09	37	HBB
1643	38						2022-07-09	38	HBB
1644	38						2022-07-09	38	HBB
1645	36						2022-07-09	36	HBB
1646	37						2022-07-09	37	HBB
1647	38						2022-07-09	38	HBB
1648	42						2022-07-09	42	HBB
1649	37						2022-07-09	37	HBB
1650	37						2022-07-09	37	HBB
1651	35						2022-07-09	35	HBB
1652	39						2022-07-09	39	HBB
1653	38						2022-07-09	38	HBB
1654	35						2022-07-08	35	HBB
1655	35						2022-07-08	35	HBB
1656	35						2022-07-08	35	HBB
1657	36						2022-07-08	36	HBB
1658	38						2022-07-08	38	HBB
1659	38						2022-07-08	38	HBB
1660	35						2022-07-08	35	HPV52	NILM
1661	39						2022-07-08	39	HPV16	NILM		2023-04-23	40	HBB
1662	45						2022-07-08	45	HPV52	NILM
1663	41	2016-06-26	41	HBB	NILM		2022-07-08	47	HBB
1664	37						2022-07-07	37	HBB
1665	41						2022-07-07	41	HPV56	NILM
1666	39						2022-07-07	39	HBB
1667	38						2022-07-07	38	HBB
1668	35						2022-07-07	35	HBB			2023-02-17	36	HBB	NILM
1669	42						2022-07-06	42	HBB
1670	43						2022-07-06	43	HBB
1671	44						2022-07-06	44	HBB
1672	45						2022-07-06	45	HBB
1673	41						2022-07-06	41	HBB
1674	36						2022-07-06	36	HBB
1675	49						2022-07-06	49	HBB
1676	46						2022-07-06	46	HBB
1677	44						2022-07-06	44	HBB
1678	49						2022-07-06	49	HBB
1679	41						2022-07-06	41	HBB
1680	37						2022-07-06	37	HBB
1681	37						2022-07-05	37	HBB
1682	40						2022-07-05	40	HBB
1683	40	2016-05-19	40	HBB	NILM		2022-07-05	46	HBB
1684	48						2022-07-05	48	HBB
1685	37						2022-07-05	37	HBB
1686	43						2022-07-05	43	HBB
1687	37						2022-07-05	37	HBB
1688	41						2022-07-04	41	HBB
1689	44						2022-07-04	44	HBB
1690	45						2022-07-04	45	HBB
1691	41						2022-07-04	41	HBB
1692	46						2022-07-04	46	HPV52
1693	50						2022-07-04	50	HBB
1694	49						2022-07-04	49	HBB
1695	37						2022-07-04	37	HBB
1696	43	2017-09-18	43	HBB	NILM		2022-07-04	47	HBB
1697	36						2022-07-04	36	HBB
1698	36						2022-07-04	36	HBB
1699	40						2022-07-04	40	HBB
1700	48						2022-07-04	48	HBB
1701	43						2022-07-02	43	HPV58	NILM	LSIL
1702	40						2022-07-02	40	HBB
1703	41						2022-07-02	41	HBB			2023-07-11	42	HBB	NILM
1704	35						2022-07-02	35	HBB
1705	35						2022-07-02	35	HBB
1706	38						2022-07-02	38	HBB
1707	43						2020-07-29	43	HBB
1708	36						2022-07-02	36	HBB			2023-12-17	37	HBB
1709	50						2022-07-02	50	HBB
1710	36						2022-07-02	36	HBB
1711	43						2022-07-02	43	HBB
1712	37						2022-07-02	37	HBB
1713	36						2022-07-02	36	HBB
1714	43						2022-07-02	43	HBB
1715	39						2022-07-02	39	HBB
1716	37						2022-07-02	37	HBB
1717	40						2022-07-02	40	HBB
1718	46						2022-07-02	46	HPV52,HPV58	ASC-US	LSIL
1719	35						2022-07-02	35	HBB
1720	43						2022-07-02	43	HBB
1721	35						2022-07-02	35	HBB
1722	49						2022-07-02	49	HBB
1723	36						2022-07-02	36	HBB
1724	38						2022-07-02	38	HBB
1725	36						2022-07-02	36	HBB
1726	40						2022-07-02	40	HBB
1727	40						2022-07-02	40	HBB
1728	39						2022-07-02	39	HBB
1729	43						2022-07-02	43	HBB
1730	37						2022-07-01	37	HBB			2023-11-20	39	HBB
1731	39						2022-07-01	39	HBB
1732	40						2022-07-01	40	HBB
1733	35						2022-07-01	35	HBB
1734	35						2022-07-01	35	HBB
1735	35						2022-07-01	35	HBB
1736	35						2022-07-01	35	HBB
1737	40						2022-07-01	40	HBB
1738	41						2022-07-01	41	HBB
1739	46						2022-07-01	46	HBB
1740	39						2022-07-01	39	HBB
1741	41						2022-06-30	41	HBB
1742	38						2022-06-30	38	HBB
1743	63						2022-06-30	63	HBB
1744	45						2022-06-30	45	HBB
1745	35						2022-06-30	35	HBB
1746	35	2017-11-10	35	HBB	NILM		2022-06-30	39	HBB
1747	39						2022-06-30	39	HBB
1748	40						2022-06-30	40	HBB
1749	37						2022-06-30	37	HBB
1750	35						2022-06-30	35	HBB
1751	36						2022-06-30	36	HBB
1752	41						2022-06-30	41	HBB
1753	35						2022-06-30	35	HBB
1754	35						2022-06-30	35	HBB
1755	37						2022-06-30	37	HBB
1756	38						2022-06-30	38	HBB
1757	41						2022-06-30	41	HBB
1758	53						2022-06-30	53	HBB			2023-03-29	54	HBB	NILM
1759	43	2017-11-17	43	HBB	NILM		2022-06-30	48	HBB
1760	40						2022-06-30	40	HBB
1761	41						2022-06-30	41	HBB
1762	43						2022-06-30	43	HBB
1763	42						2022-06-29	42	HBB			2023-03-02	43	HBB
1764	42						2022-06-29	42	HBB
1765	50						2022-06-29	50	HBB
1766	35						2022-06-29	35	HBB
1767	35						2022-06-29	35	HBB
1768	35						2022-06-29	35	HBB
1769	37						2022-06-29	37	HBB
1770	41						2022-06-29	41	HBB
1771	52						2022-06-29	52	HPV68	NILM	Cervicitis
1772	38						2022-06-29	38	HBB
1773	38						2022-06-29	38	HBB
1774	47						2020-07-29	47	HBB
1775	62						2022-06-29	62	HBB
1776	40						2022-06-28	40	HBB
1777	40						2022-06-28	40	HBB
1778	38						2022-06-28	38	HBB
1779	44						2022-06-28	44	HBB
1780	47						2022-06-28	47	HBB
1781	35						2022-06-28	35	HBB
1782	35						2022-06-28	35	HBB
1783	35						2022-06-28	35	HBB
1784	53						2022-06-28	53	HBB
1785	38						2022-06-28	38	HPV52	NILM	Cervicitis
1786	37						2022-06-27	37	HBB
1787	37						2022-06-27	37	HBB
1788	39						2022-06-27	39	HPV16	NILM
1789	40						2022-06-27	40	HPV52	NILM
1790	42						2022-06-27	42	HBB
1791	35						2022-06-27	35	HBB
1792	42						2022-06-27	42	HBB
1793	37						2022-06-27	37	HPV33	NILM	HSIL
1794	35						2022-06-27	35	HBB
1795	43						2022-06-27	43	HBB
1796	43						2022-06-27	43	HBB
1797	35						2022-06-27	35	HBB			2023-06-20	36	HBB
1798	35						2022-06-27	35	HBB
1799	35						2022-06-27	35	HBB
1800	37						2022-06-27	37	HBB
1801	41						2022-06-27	41	HPV52
1802	38						2022-06-25	38	HBB
1803	38						2022-06-25	38	HPV6
1804	35						2022-06-25	35	HPV68	NILM
1805	38						2022-06-25	38	HBB
1806	58						2022-06-25	58	HBB
1807	42						2022-06-25	42	HBB
1808	42						2022-06-25	42	HBB
1809	42						2022-06-25	42	HBB
1810	51						2022-06-25	51	HBB
1811	39						2022-06-25	39	HBB
1812	35						2022-06-25	35	HBB
1813	43						2022-06-25	43	HBB
1814	41						2022-06-25	41	HBB
1815	36						2022-06-25	36	HBB
1816	41						2022-06-25	41	HPV66	ASC-US		2023-05-07	42	HPV66	ASC-US
1817	38						2022-06-25	38	HBB
1818	35						2022-06-25	35	HBB
1819	43						2022-06-24	43	HBB
1820	41						2022-06-24	41	HBB
1821	36						2022-06-24	36	HPV6	NILM
1822	42						2022-06-24	42	HBB
1823	43						2022-06-24	43	HBB
1824	43						2022-06-24	43	HBB
1825	35						2022-06-24	35	HBB
1826	45						2022-06-24	45	HBB
1827	51						2022-06-24	51	HBB
1828	39						2022-06-23	39	HBB
1829	36						2022-06-23	36	HBB
1830	38						2022-06-22	38	HPV6,HPV51	ASC-US	LSIL
1831	36						2022-06-22	36	HBB
1832	47						2022-06-22	47	HBB
1833	63						2022-06-20	63	HBB
1834	37						2022-06-20	37	HBB
1835	36						2020-07-24	36	HBB
1836	40						2022-06-20	40	HPV52,HPV66	ASC-US		2023-03-17	40	HBB	NILM
1837	35						2022-06-20	35	HBB
1838	37						2022-06-20	37	HBB
1839	35						2022-06-20	35	HPV52,HPV58,HPV66	ASC-US
1840	35						2022-06-20	35	HBB
1841	45						2022-06-20	45	HBB
1842	35						2022-06-17	35	HBB
1843	46						2022-06-17	46	HPV33	NILM	LSIL	2023-12-20	47	HBB	NILM
1844	40						2022-06-17	40	HBB
1845	40						2022-06-17	40	HBB
1846	41						2022-06-17	41	HBB
1847	42						2022-06-16	42	HBB
1848	50						2022-06-16	50	HBB
1849	63						2022-06-16	63	HBB
1850	57						2022-06-16	57	HBB
1851	39						2022-06-16	39	HBB
1852	58						2022-06-16	58	HBB
1853	35						2022-06-15	35	HBB
1854	37						2022-06-15	37	HBB
1855	48						2022-06-15	48	HBB
1856	36						2022-06-15	36	HBB
1857	37						2022-06-15	37	HBB
1858	41						2022-06-15	41	HBB
1859	38						2022-06-14	38	HBB
1860	36						2022-06-14	36	HBB
1861	40						2022-06-14	40	HBB
1862	51						2022-06-13	51	HPV66	NILM
1863	39						2022-06-13	39	HBB
1864	38						2022-06-13	38	HPV18	NILM	Cervicitis	2023-08-28	40	HBB	NILM
1865	35						2022-06-13	35	HBB
1866	42						2022-06-13	42	HBB
1867	41						2022-06-13	41	HBB
1868	41						2022-06-13	41	HBB
1869	57						2022-06-13	57	HBB
1870	39						2022-06-13	39	HBB
1871	36						2020-08-16	36	HBB
1872	39	2016-05-27	39	HBB	NILM		2022-06-13	45	HBB
1873	43						2022-06-13	43	HBB
1874	37						2022-06-13	37	HBB
1875	38						2022-06-11	38	HBB
1876	58						2022-06-11	58	HPV68
1877	40						2022-06-11	40	HBB
1878	62						2022-06-11	62	HBB
1879	38						2022-06-11	38	HBB
1880	39						2022-06-11	39	HBB
1881	53						2022-06-11	53	HBB
1882	54						2022-06-11	54	HBB
1883	44						2022-06-11	44	HBB
1884	36						2022-06-11	36	HBB
1885	39						2022-06-11	39	HBB
1886	37						2020-07-30	37	HBB
1887	46						2022-06-11	46	HBB
1888	37						2022-06-11	37	HBB
1889	39						2022-06-11	39	HBB
1890	35						2022-06-11	35	HBB
1891	40						2022-06-11	40	HPV68	NILM
1892	46						2022-06-10	46	HBB
1893	42						2022-06-10	42	HBB
1894	39						2022-06-10	39	HBB
1895	37						2022-06-09	37	HBB
1896	41						2022-06-09	41	HBB
1897	40						2022-06-09	40	HBB
1898	35						2022-06-08	35	HBB
1899	36	2017-04-24	36	HBB	NILM		2020-07-30	39	HBB
1900	37						2022-06-08	37	HBB
1901	35						2022-06-08	35	HBB
1902	40						2022-06-08	40	HBB
1903	35						2022-06-08	35	HBB
1904	36						2022-06-08	36	HBB
1905	43						2022-06-08	43	HBB
1906	56						2022-06-08	56	HBB
1907	54						2022-06-06	54	HBB
1908	38						2022-06-06	38	HBB
1909	46						2022-06-06	46	HBB
1910	39						2022-06-06	39	HBB
1911	38						2022-06-06	38	HBB
1912	35						2022-06-03	35	HBB
1913	41						2022-06-03	41	HBB
1914	52						2022-06-03	52	HBB
1915	35						2022-06-03	35	HBB
1916	35						2022-06-03	35	HBB
1917	37						2022-06-03	37	HBB
1918	49						2022-06-03	49	HBB
1919	41						2022-06-02	41	HBB
1920	42						2022-06-02	42	HBB
1921	42						2022-06-02	42	HBB
1922	41						2022-06-02	41	HBB
1923	37						2022-06-02	37	HBB
1924	40						2022-06-02	40	HBB
1925	41						2022-06-02	41	HPV59	NILM
1926	40						2022-06-01	40	HBB
1927	43						2022-06-01	43	HBB
1928	39						2022-06-01	39	HBB
1929	35	2017-10-13	35	HBB	NILM		2022-06-01	40	HBB
1930	47						2020-09-19	47	HBB
1931	35						2022-06-01	35	HBB
1932	58						2022-05-31	58	HBB
1933	52						2022-05-31	52	HBB
1934	38						2022-05-31	38	HBB
1935	35						2022-05-30	35	HBB
1936	36						2022-05-30	36	HBB
1937	35						2022-05-30	35	HBB
1938	36						2022-05-30	36	HBB
1939	36						2022-05-30	36	HBB
1940	41						2022-05-30	41	HBB
1941	49						2022-05-30	49	HPV6,HPV58	NILM
1942	46						2022-05-30	46	HBB
1943	35						2022-05-28	35	HBB
1944	35						2022-05-28	35	HBB			2023-06-24	36	HBB	NILM
1945	35						2022-05-28	35	HBB
1946	38						2022-05-28	38	HBB
1947	41						2022-05-28	41	HBB
1948	41						2022-05-28	41	HBB
1949	35						2022-05-28	35	HPV16	NILM
1950	39						2022-05-28	39	HBB
1951	44						2022-05-28	44	HBB
1952	41						2022-05-28	41	HBB
1953	35						2022-05-28	35	HBB
1954	39						2022-05-28	39	HBB
1955	49						2022-05-28	49	HBB
1956	35						2022-05-28	35	HBB
1957	43						2022-05-28	43	HBB
1958	37						2022-05-28	37	HBB
1959	44						2022-05-27	44	HBB
1960	40						2022-05-27	40	HBB
1961	39						2022-05-27	39	HBB
1962	43						2022-05-27	43	HBB
1963	38						2022-05-27	38	HBB
1964	46						2022-05-27	46	HBB
1965	55						2022-05-27	55	HBB
1966	35	2017-10-19	35	HBB	NILM		2020-08-07	38	HBB
1967	36						2022-05-26	36	HPV6	LSIL	LSIL
1968	40						2022-05-26	40	HPV52	ASC-H
1969	46						2022-05-26	46	HBB
1970	39						2022-05-26	39	HBB			2023-08-05	40	HPV31	NILM
1971	38						2022-05-26	38	HBB
1972	36						2022-05-26	36	HBB
1973	45						2022-05-26	45	HPV16	ASC-US	LSIL
1974	35						2022-05-26	35	HBB
1975	41						2022-05-26	41	HBB
1976	40	2017-01-13	40	HBB	ASC-US	Cervicitis	2022-05-25	45	HBB
1977	40						2022-05-25	40	HBB
1978	35						2022-05-25	35	HBB
1979	47						2022-05-25	47	HBB
1980	36						2022-05-25	36	HPV39	NILM	LSIL
1981	35						2022-05-24	35	HBB
1982	38						2022-05-24	38	HBB
1983	42						2022-05-24	42	HBB
1984	40						2022-05-24	40	HBB
1985	41						2022-05-24	41	HBB			2023-03-20	42	HBB	NILM
1986	38						2022-05-24	38	HPV11,HPV33,HPV39,HPV52,HPV59	ASC-US	LSIL
1987	36						2022-05-23	36	HBB
1988	41						2022-05-23	41	HPV39,HPV52,HPV68	NILM	Cervicitis
1989	37						2022-05-23	37	HBB
1990	42						2022-05-23	42	HBB
1991	36						2022-05-23	36	HBB
1992	36						2022-05-23	36	HBB
1993	36						2022-05-23	36	HPV52,HPV68	NILM
1994	35						2022-05-23	35	HBB
1995	44						2022-05-23	44	HBB
1996	52	2017-11-11	52	HBB	NILM		2022-05-23	56	HBB
1997	49	2017-09-25	49	HBB	NILM		2022-05-23	53	HBB
[truncated: 29,946 more rows]
